# Supplementary material for: Drivers of Diagnostic Delay in Mitochondrial Disease: Missed Recognition of Canonical Features
Source: JIMD Rep. 2026 Jan 22;67(1):e70068. doi: 10.1002/jmd2.70068 (PMC12827488; doi:10.1002/jmd2.70068)
Supplement: Supplementary file 1 — Table S1: Predictors of diagnostic delay in mitochondrial disease. Summary of demographic, genetic, and clinical features tested for association with diagnostic delay. The table reports sample size, test statistics, and p‐values for each factor. [file JMD2-67-e70068-s003.xlsx]

## Sheet: All results
Variable	Type	Test	P_value nominal	N	P_value_FDR	Significant_nominal	Significant_FDR	Unaffected Mean	Affected Mean	Unaffected Median	Affected Median
Vision Impairment / Blindness	Binary / 2-level	Wilcoxon rank-sum	0.00116971	55	0.0245639	TRUE	TRUE	6.05065	19.3333	2.5	14
Age at Symptom Onset (years)	Numeric	Spearman	0.00245287	55	0.0257552	TRUE	TRUE	NA	NA	NA	NA
Pediatric vs Adult Onset	Binary / 2-level	Wilcoxon rank-sum	0.0232153	55	0.162507	TRUE	FALSE	11.2308	5.52862	6.5	1.08
Brainstem Involvement	Binary / 2-level	Wilcoxon rank-sum	0.122226	55	0.264774	FALSE	FALSE	8.66019	0.666667	4	0.92
Developmental Delay	Binary / 2-level	Wilcoxon rank-sum	0.0956501	55	0.264774	FALSE	FALSE	11.4286	4.90111	12	2
Elevated Lactate	Binary / 2-level	Wilcoxon rank-sum	0.113417	50	0.264774	FALSE	FALSE	10.39	6.00893	6.5	2
Genetic Etiology (Nuclear vs mtDNA)	Binary / 2-level	Wilcoxon rank-sum	0.062416	55	0.264774	FALSE	FALSE	8.89931	7.47115	6	1.46
Ophthalmoplegia	Binary / 2-level	Wilcoxon rank-sum	0.126083	55	0.264774	FALSE	FALSE	7.7466	13	3	9
Peripheral Neuropathy	Binary / 2-level	Wilcoxon rank-sum	0.0786495	55	0.264774	FALSE	FALSE	7.3398	19.5	4	20.5
Primary Clinical Diagnosis	Categorical (≥3)	Kruskal–Wallis	0.0965726	55	0.264774	FALSE	FALSE	NA	NA	NA	NA
Hearing Loss	Binary / 2-level	Wilcoxon rank-sum	0.18465	55	0.352513	FALSE	FALSE	7.46844	11.625	4	12.5
Renal Involvement	Binary / 2-level	Wilcoxon rank-sum	0.221998	55	0.388496	FALSE	FALSE	7.59471	16.25	4	17.5
Neurodevelopmental Regression	Binary / 2-level	Wilcoxon rank-sum	0.32561	55	0.455855	FALSE	FALSE	8.68478	5.87	4	2
Number of Affected Family Members	Numeric	Spearman	0.314372	55	0.455855	FALSE	FALSE	NA	NA	NA	NA
Sex	Binary / 2-level	Wilcoxon rank-sum	0.316303	55	0.455855	FALSE	FALSE	8.9664	7.60567	6	3
Hematologic Abnormalities	Binary / 2-level	Wilcoxon rank-sum	0.366226	55	0.480672	FALSE	FALSE	7.91189	16.5	4	16.5
Mitochondrial Heteroplasmy (%)	Date type	Spearman	0.391999	29	0.484234	FALSE	FALSE	NA	NA	NA	NA
Seizures	Binary / 2-level	Wilcoxon rank-sum	0.444417	55	0.518487	FALSE	FALSE	8.65714	7.4665	3	6
Muscle Weakness	Binary / 2-level	Wilcoxon rank-sum	0.771755	55	0.852993	FALSE	FALSE	7.81429	8.9415	4	2
Cardiac Involvement	Binary / 2-level	Wilcoxon rank-sum	0.922669	55	0.968802	FALSE	FALSE	7.93488	9.07143	4	5
Endocrine or Growth Abnormalities	Binary / 2-level	Wilcoxon rank-sum	0.979169	55	0.979169	FALSE	FALSE	8.31118	8.08333	4	3
